# Supplementary material for: Beta-Blocker Use and Risk of Hip Arthroplasty in Osteoarthritis: A Retrospective Electronic Health Record Study
Source: Life (Basel). 2025 Aug 20;15(8):1326. doi: 10.3390/life15081326 (PMC12387304; doi:10.3390/life15081326)
Supplement: Supplementary file 1 [file life-15-01326-s001.zip]

Archive with 1 entries (1 files):
- life-3699469-supplementary.pdf
